# Supplementary material for: Double-layer optimization model for integrated energy system under multiple robustness
Source: PLoS One. 2023 Sep 26;18(9):e0291787. doi: 10.1371/journal.pone.0291787 (PMC10522003; doi:10.1371/journal.pone.0291787)
Supplement: S1 Data — (XLSX) [file pone.0291787.s001.xlsx]

## Sheet: 图1
	Wind power forecast basic output	PV predicted basic output	Upper limit of wind power section	Lower limit of wind power section	Upper limit of photovoltaic section	Lower limit of photovoltaic section
1	363	0	506	220	88	0
2	363	0	506	242	88	0
3	319	0	462	198	88	0
4	374	0	517	242	77	0
5	473	0	616	330	88	0
6	473	0	616	363	88	0
7	478.5	0	621.5	368.5	99	0
8	572	0	715	429	99	0
9	577.5	33	720.5	451	132	0
10	594	110	737	440	187	0
11	649	429	792	451	462	330
12	583	528	726	418	605	462
13	539	539	682	407	610.5	473
14	577.5	517	720.5	440	616	440
15	594	429	737	451	473	330
16	572	220	715	440	341	165
17	561	55	704	396	132	22
18	572	0	715	429	110	0
19	528	0	671	385	88	0
20	495	0	638	352	99	0
21	517	0	660	374	110	0
22	473	0	616	330	99	0
23	517	0	660	374	99	0
24	506	0	649	385	99	0

## Sheet: 图2
	Electrical load	Thermal load	Gas load	电负荷出力区间上限	电负荷出力区间下限
1	143	1320	363	220	0
2	66	1166	192.5	143	-110
3	33	957	88	110	-88
4	77	1155	374	154	-88
5	165	1177	99	242	0
6	682	968	363	759	583
7	814	770	198	891	770
8	814	792	110	891	825
9	990	968	22	1067	880
10	1100	792	209	1177	924
11	638	990	110	715	572
12	913	1001	77	990	781
13	550	957	363	627	407
14	517	1001	374	594	385
15	902	968	77	979	451
16	814	1144	44	891	737
17	836	1155	77	913	737
18	869	1342	44	946	792
19	1100	1320	22	1177	990
20	1298	1287	110	1375	1188
21	1265	1144	99	1342	1122
22	825	1463	22	902	737
23	352	1298	44	429	220
24	176	1309	165	253	22
25

## Sheet: 图3
	Fuel cell	Micro gas turbine	Energy storage charging and discharging	P2G	Energy storage	Air storage tank
1	0	0	-209	198	220	-176
2	0	0	-429	22	44	-132
3	0	0	-418	11	-88	-22
4	0	0	-242	209	88	-165
5	0	0	-418	88	110	-132
6	0	0	-253	-198	-77	110
7	0	0	11	-33	-132	-44
8	275	44	-220	-132	-253	-33
9	264	88	-88	-132	-99	-55
10	220	55	11	-132	-77	-66
11	198	33	-330	-132	-22	-11
12	209	22	-275	-176	-44	44
13	66	11	44	187	33	-242
14	99	11	-407	-11	44	-99
15	187	33	-242	-176	-44	44
16	242	66	-110	-99	-22	-77
17	352	66	-220	-132	-33	-55
18	429	44	-110	-110	44	-88
19	363	55	33	-121	77	-88
20	385	77	-99	-121	44	-77
21	440	77	-99	-121	-33	-44
22	341	55	66	-110	110	-66
23	451	33	-440	-187	-99	33
24	121	44	-110	-22	132	-99
25

## Sheet: 图4
	Purchase of power	Purchase of heat	Purchase of gas	interrupt load
1	418	737	0	0
2	412.5	737	0	0
3	418	726	0	0
4	423.5	726	0	0
5	418	726	55	0
6	473	638	0	0
7	462	583	88	0
8	88	462	77	77
9	121	418	132	82.5
10	33	363	22	77
11	-198	506	121	44
12	-176	528	5.5	0
13	-297	528	44	0
14	-275	550	110	22
15	-220	506	0	44
16	-165	550	0	66
17	121	440	99	0
18	22	572	22	0
19	121	528	99	66
20	440	440	121	77
21	330	451	44	71.5
22	-110	627	11	66
23	-220	638	44	44
24	-253	660	0	33

## Sheet: 图5
	Fuel cell	Micro gas turbine	Energy storage charging and discharging	P2G	Energy storage	Air storage tank
1	0	0	-209	176	220	-231
2	0	0	-429	55	44	-77
3	0	0	-418	-11	-88	-22
4	0	0	-242	176	88	-253
5	0	0	-418	55	110	-33
6	0	0	-253	-165	-77	99
7	0	0	11	-22	-132	-11
8	255	88	-231	-121	-253	-22
9	231	66	-99	-110	-99	-44
10	189	88	0	-110	-77	-33
11	166	88	-341	-110	-22	-33
12	200	88	-286	-165	-44	0
13	60	55	33	165	33	-330
14	90	88	-418	-11	44	-110
15	180	33	-253	-110	-44	22
16	200	33	-121	-110	-22	-22
17	300	55	-231	-110	-33	-44
18	400	55	-121	-99	44	-99
19	352	55	22	-132	77	-11
20	350	55	-110	-132	44	33
21	400	55	-110	-143	-33	-22
22	330	110	55	-132	110	-11
23	400	77	-451	-165	-99	-33
24	110	22	-121	-11	132	-33

## Sheet: 图6
	Purchase of power	Purchase of heat	Purchase of gas	interrupt load
1	418	858	0	0
2	412.5	847	0	0
3	418	847	0	0
4	423.5	847	0	0
5	418	847	55	0
6	473	737	0	0
7	462	759	88	0
8	77	550	77	0
9	110	440	132	77
10	22	407	22	99
11	-220	495	121	55
12	-187	506	5.5	77
13	-297	605	44	0
14	-286	660	110	0
15	-220	561	0	44
16	-165	583	0	55
17	121	517	99	66
18	22	594	22	0
19	121	572	99	0
20	440	550	121	0
21	330	528	44	77
22	-110	737	11	82.5
23	-220	737	44	44
24	-253	770	0	82.5

## Sheet: 图7
	Fuel cell	Micro gas turbine	Energy storage charging and discharging	P2G	Energy storage	Air storage tank
1	0	0	-154	176	220	-231
2	0	0	-440	55	110	-77
3	0	0	-473	-11	-88	-22
4	0	0	-176	176	66	-253
5	0	0	-385	55	110	-33
6	0	0	-330	-165	-88	99
7	0	0	11	-22	-275	-11
8	275	88	-176	-121	-220	-22
9	308	66	-110	-110	-110	-44
10	275	88	55	-110	-110	-33
11	253	88	-440	-110	-11	-33
12	330	88	-352	-165	-33	0
13	33	55	77	165	33	-330
14	88	88	-418	-11	66	-110
15	176	33	-319	-110	-11	22
16	330	33	-297	-110	-33	-22
17	308	55	-198	-110	22	-44
18	495	55	-165	-99	11	-99
19	440	55	198	-132	88	-11
20	440	55	-33	-132	66	33
21	440	55	165	-143	-11	-22
22	440	110	22	-132	99	-11
23	462	77	-495	-165	-77	-33
24	165	22	-187	-11	132	-33

## Sheet: 图8
	Purchase of power	Purchase of heat	Purchase of gas	interrupt load
1	429	858	0	0
2	418	847	198	0
3	528	847	176	0
4	462	847	176	0
5	484	847	55	0
6	506	737	55	0
7	528	759	0	0
8	88	550	0	0
9	66	440	88	77
10	55	407	110	99
11	-176	495	88	55
12	-154	506	55	77
13	-297	605	198	0
14	-220	660	44	0
15	-198	561	66	44
16	-154	583	0	55
17	198	517	44	66
18	-22	594	44	0
19	33	572	0	0
20	440	550	220	0
21	220	528	0	77
22	-88	737	55	82.5
23	-110	737	209	44
24	-143	770	0	82.5

## Sheet: 图9
	Fuel cell	Micro gas turbine	Energy storage charging and discharging	P2G	Energy storage	Air storage tank
1	0	0	-220	198	253	-198
2	0	0	-253	55	110	-88
3	0	0	-374	55	-88	-22
4	0	0	-99	198	66	-220
5	0	0	-385	33	110	-110
6	0	0	-440	-110	-154	110
7	0	0	-33	-88	33	22
8	220	55	-187	-132	-22	22
9	253	110	-154	-132	11	22
10	220	88	-55	-165	-110	0
11	44	55	-99	-22	88	-110
12	187	44	22	132	55	-33
13	33	55	110	44	-11	-275
14	55	22	-242	-55	77	-110
15	110	33	-110	-110	0	-33
16	132	33	44	-132	110	44
17	308	88	-110	-110	-143	44
18	330	110	55	-110	110	44
19	352	88	220	-110	-33	44
20	374	110	-55	-110	-143	-33
21	352	88	165	-132	-242	0
22	440	55	88	-132	55	-22
23	110	11	110	-11	165	-132
24	220	55	-88	-11	55	-132

## Sheet: 图10
	Purchase of power	Purchase of heat	Purchase of gas	interrupt load
1	550	825	55	0
2	561	825	110	0
3	572	803	110	0
4	583	825	0	0
5	583	847	0	0
6	605	748	0	0
7	594	495	154	0
8	242	330	165	0
9	165	473	22	88
10	154	440	121	132
11	-55	627	275	22
12	-55	627	22	0
13	-143	660	33	0
14	-121	682	0	0
15	-55	660	33	88
16	44	660	176	99
17	198	682	55	110
18	165	715	66	0
19	176	715	22	0
20	495	715	176	77
21	330	715	110	66
22	110	770	121	77
23	-88	737	22	77
24	-110	737	88	88

[truncated: 1 more sheets: 图11]
